# Supplementary material for: Drosophila melanogaster as a versatile model organism to study genetic epilepsies: An overview
Source: Front Mol Neurosci. 2023 Feb 16;16:1116000. doi: 10.3389/fnmol.2023.1116000 (PMC9978166; doi:10.3389/fnmol.2023.1116000)
Supplement: Supplementary file 2 [file Table_1.XLSX]

## Sheet: Human epilepsy genes
Human gene	Fly gene	Symbol	CG	Flybase Score	Flybase: "epilepsy"
AARS	Alanyl-tRNA synthetase	AlaRS	CG13391	14 of 15	no
ACTL6B	Brahma associated protein 55kD	Bap55	CG6546	13 of 15	no
ADAM22	mind-meld	mmd	CG42252	7 of 15	no
ADRA2B	α2-adrenergic-like octopamine receptor	Octα2R	CG18208	6 of 15	no
ALDH7A1	Aldehyde dehydrogenase 7 family member A1	Aldh7A1	CG9629	14 of 15	yes
ALG13	Alg13 UDP-N-acetylglucosaminyltransferase subunit	Alg13	CG14512	7 of 15	no
AP3B2	ruby	rb	CG11427	12 of 15	no
ARHGEF9	-	-	-	-	-
ARV1	ACAT-related protein required for viability	Arv1	CG32442	11 of 15	no
ARX	aristaless	al	CG3935	7 of 15	no
ATP1A2	Na pump α subunit	Atpα	CG5670	11 of 15	yes
ATP1A3	Na pump α subunit	Atpα	CG5670	12 of 15	yes
ATP6V0A1	Vacuolar H+ ATPase 100kD subunit 1	Vha100-1	CG1709	13 of 15	no
ATP6V1A	Vacuolar H+ ATPase 68kD subunit 1; Vacuolar H+ ATPase 68 kDa subunit 2	Vha68-1; Vha68-2	CG12403; CG3762	13 of 15	no, no
CACNA1A	cacophony	cac	CG43368	9 of 15	yes
CACNA1E	cacophony	cac	CG43368	9 of 15	yes
CACNA1H	Ca2+-channel protein α1 subunit T	Ca-α1T	CG15899	9 of 15	yes
CACNB4	Ca2+-channel-protein-β-subunit	Ca-β	CG42403	12 of 15	yes
CAD	rudimentary	r	CG18572	14 of 15	no
CASR	-	-	-	-	-
CDK19	Cyclin-dependent kinase 8	Cdk8	CG10572	12 of 15	no
CDKL5	-	-	-	-	-
CERS1	-	-	-	-	-
CHD2	Chromodomain-helicase-DNA-binding protein 1	Chd1	CG3733	13 of 15	no
CHRNA2	nicotinic Acetylcholine Receptor α1; nicotinic Acetylcholine Receptor α2; nicotinic Acetylcholine Receptor β2	nAChRα1; nAChRα2; nAChRβ2	CG5610; CG6844, CG6798	11 of 15	yes; yes; yes
CHRNA4	nicotinic Acetylcholine Receptor α1; nicotinic Acetylcholine Receptor α2; nicotinic Acetylcholine Receptor β2	nAChRα1; nAChRα2; nAChRβ2	CG5610; CG6844, CG6798	8 of 15	yes; yes; yes
CHRNB2	-	-	-	-	-
CLCN2	Chloride channel-a	ClC-a	CG31116	13 of 15	yes
CNPY3	Canopy b	CNPYb	CG11577	10 of 15	no
CNTN2	Contactin	Cont	CG1084	10 of 15	yes
CPA6	-	CG3097	CG3097	9 of 15	yes
CPLX1	complexin	cpx	CG32490	9 of 15	no
CSTB	-	-	-	-	-
CUX2	cut	ct	CG11387	11 of 15	no
CYFIP2	Cytoplasmic FMR1 interacting protein	Cyfip	CG4931	14 of 15	no
DALRD3	-	CG8097	CG8097	11 of 15	no
DENND5	pinstripe	pns	CG7852	13 of 15	no
DEPDC5	Increased minichromosome loss 1	Iml1	CG12090	13 of 15	no
DMXL2	Rabconnectin-3A	Rbcn-3A	CG3585	13 of 15	no
DNM1	shibire	shi	CG18102	13 of 15	yes
DOCK7	Zizimin-related	Zir	CG11376	15 of 15	no
EEF1A2	eukaryotic translation elongation factor 1 alpha 2; eukaryotic translation elongation factor 1 alpha 1	eEF1α2; eEF1α1	CG1873; CG8280	11 of 15	no; no
EFHC1	-	-	-	-	-
EPM2A	-	-	-	-	-
FBXO28	pallbearer	pall	CG3428	12 of 15	no
FGF12	-	-	-	-	-
FGF13	-	-	-	-	-
FRRS1L	-	-	-	-	-
GABBR2	metabotropic GABA-B receptor subtype 2	GABA-B-R2	CG6706	14 of 15	no
GABRA1	-	CG8916	CG8916	9 of 15	yes
GABRA2	-	CG8916	CG8916	10 of 15	yes
GABRA5	-	CG8916	CG8916	8 of 15	yes
GABRB1	Ligand-gated chloride channel homolog 3	Lcch3	CG17336	13 of 15	yes
GABRB2	Ligand-gated chloride channel homolog 3	Lcch3	CG17336	12 of 15	yes
GABRB3	Ligand-gated chloride channel homolog 3	Lcch3	CG17336	13 of 15	yes
GABRD	-	-	-	-	-
GABRG2	-	CG8916	CG8916	7 of 15	yes
GAD1	Glutamic acid decarboxylase 1	Gad1	CG14994	14 of 15	yes
GAL	-	-	-	-	-
GLS	Glutaminase	GLS	CG42708	14 of 15	no
GNAO1	G protein α o subunit	Gαo	CG2204	14 of 15	yes
GOSR2	Membrin	Membrin	CG4780	13 of 15	yes
GOT2	Glutamate oxaloacetate transaminase 2	Got2	CG4233	13 of 15	yes
GPR98	-	-	-	-	-
GRIN1	NMDA receptor 1	Nmdar1	CG2902	14 of 15	no
GRIN2A	NMDA receptor 2	Nmdar2	CG33513	11 of 15	yes
GRIN2B	NMDA receptor 2	Nmdar2	CG33513	11 of 15	yes
GRIN2D	NMDA receptor 2	Nmdar2	CG33513	14 of 15	yes
GUF1	waclaw	waw	CG1410	13 of 15	no
HCN1	-	-	-	-	-
HID1	-	CG8841	CG8841	14 of 15	no
HNRNPU	-	CG30122	CG30122	10 of 15	no
iCELF2	bruno 1	bru1	CG31762	14 of 15	no
ITPA	-	CG8891	CG8891	15 of 15	no
KCNA2	Shaker	Sh	CG12348	10 of 15	yes
KCNB1	Shaker cognate b	Shab	CG43128	8 of 15	yes
KCNC1	Shaker cognate w	Shaw	CG2822	13 of 15	yes
KCNC2	Shaker cognate w	Shaw	CG2822	13 of 15	yes
KCNMA1	slowpoke	slo	CG10693	13 of 15	yes
KCNQ2	KCNQ potassium channel	KCNQ	CG33135	7 of 15	yes
KCNQ3	KCNQ potassium channel	KCNQ	CG33135	7 of 15	yes
KCNT1	slowpoke 2	SLO2	CG42732	14 of 15	yes
KCNT2	slowpoke 2	SLO2	CG42732	13 of 15	yes
KCTD7	-	-	-	-	-
LGI1	-	-	-	-	-
LMNB2	Lamin; Lamin C	Lam; LamC	CG6944; CG10119	12 of 15	yes; yes
MDH1	Malate dehydrogenase 1	Mdh1	CG5362	14 of 15	no
MDH2	Malate dehydrogenase 2	Mdh2	CG7998	14 of 15	no
NAPB	α Soluble NSF attachment protein	αSnap	CG6625	13 of 15	no
NECAP1	-	CG9132	CG9132	13 of 15	no
NEUROD2	-	-	-	-	-
NHLRC1	-	-	-	-	-
NSF	comatose	comt	CG1618	14 of 15	yes
NTRK2	-	-	-	-	-
PACS2	Krueppel target at 95D	KrT95D	CG5405	14 of 15	no
PARS2	Prolyl-tRNA synthetase, mitochondrial	ProRS-m	CG12186	14 of 15	no
PCDH19	-	-	-	-	-
PHACTR1	-	CG32264	CG32264	8 of 15	no
PIGA	Phosphatidylinositol glycan anchor biosynthesis class A	PIG-A	CG6401	15 of 15	no
PIGB	Phosphatidylinositol glycan anchor biosynthesis class B	PIG-B	CG12006	14 of 15	no
PIGP	Phosphatidylinositol glycan anchor biosynthesis class P	PIG-P	CG14550	10 of 15	no
PIGQ	Phosphatidylinositol glycan anchor biosynthesis class Q	PIG-Q	CG32578	8 of 15	no
PIGS	Phosphatidylinositol glycan anchor biosynthesis class S	PIG-S	CG44255	12 of 15	no
PLCB1	Phospholipase C at 21C	Plc21C	CG4574	13 of 15	no
PNKP	Polynucleotide kinase 3'-phosphatase	PNKP	CG9601	14 of 15	no
PNPO	sugarlethal	sgll	CG31472	14 of 15	no
PPP3CA	Protein phosphatase 2B at 14D	Pp2B-14D	CG9842	14 of 15	yes
PRDM8	-	CG13287	CG13287	8 of 15	yes
PRICKLE1	prickle; espinas	pk; esp	CG11084; CG43722	11 of 15	yes; yes
PRRT2	-	-	-	-	-
RHOBTB2	Rho-related BTB domain containing	RhoBTB	CG5701	12 of 15	yes
RNF13	godzilla E3 ubiquitin protein ligase	gzl	CG10277	10 of 15	no
SCARB2	epithelial membrane protein	emp	CG2727	10 of 15	yes
SCN1A	paralytic	para	CG9907	10 of 15	yes
SCN1B	-	-	-	-	-
SCN2A	paralytic	para	CG9907	11 of 15	yes
SCN3A	paralytic	para	CG9907	9 of 15	yes
SCN8A	paralytic	para	CG9907	12 of 15	yes
SCN9A	paralytic	para	CG9907	10 of 15	yes
SIK1	-	-	-	-	-
SLC12A5	kazachoc	kcc	CG5594	12 of 15	yes
SLC13A5	I'm not dead yet	Indy	CG3979	12 of 15	yes
SLC1A2	Excitatory amino acid transporter 2	Eaat2	CG3159	12 of 15	no
SLC25A12	aralar1	aralar1	CG2139	15 of 15	no
SLC25A22	Glutamate Carrier 1	GC1	CG18347	14 of 15	no
SLC2A1	Glucose transporter 1	Glut1	CG43946	10 of 15	yes
SLC35A2	UDP-galactose transporter	Ugalt	CG2675	13 of 15	no
SLC38A3	-	-	-	-	-
SLC6A1	GABA transporter	Gat	CG1732	14 of 15	no
SMC1A	Structural maintenance of chromosomes 1	SMC1	CG6057	12 of 15	no
SPTAN1	α Spectrin	α-Spec	CG1977	15 of 15	no
ST3GAL3	-	-	-	-	-
ST3GAL5	-	-	-	-	-
STX1B	Syntaxin 1A	Syx1A	CG31136	12 of 15	yes
STXBP1	Ras opposite	Rop	CG15811	15 of 15	no
SYNJ1	Synaptojanin	Synj	CG6562	13 of 15	no
SZT2	-	-	-	-	-
TBC1D24	skywalker	sky	CG9339	14 of 15	yes
TRAK1	milton	milt	CG43227	13 of 15	no
UBA5	Ubiquitin-like activating enzyme 5	Uba5	CG1749	15 of 15	no
UFSP2	UFM1 specific peptidase 2	Ufsp2	CG16979	12 of 15	no
UGDH	sugarless	sgl	CG10072	15 of 15	no
UGP2	UDP-glucose pyrophosphorylase	UGP	CG4347	14 of 15	no
WWOX	WW domain containing oxidoreductase	Wwox	CG7221	14 of 15	no
YWHAG	14-3-3ζ	14-3-3ζ	CG17870	6 of 15	no

## Sheet: Epilepsy-related fly genes 
Symbol	Fly gene	GC	Human gene	Flybase Score	"Epilepsy gene"
para	paralytic	CG9907	SCN8A	12 of 15	yes
CG43235	-	CG43235	-	-	-
CG6927	-	CG6927	-	-	-
CG8916	-	CG8916	GABRA2; GABRA6	10 of 15	yes; no
pHCl-2	pH-sensitive chloride channel 2	CG11340	-	-	-
CG33489	-	CG33489	EFHB	8 of 15	no
CG33490	-	CG33490	EFHB	9 of 15	no
jus	julius seizure	CG14509	-	-	-
CG8945	-	CG8945	-	-	-
CG32379	-	CG32379	-	-	-
nAChRβ3	nicotinic Acetylcholine Receptor β3	CG11822	-	-	-
CG31741	-	CG31741	SCARB1	6 of 15	no
CG32086	-	CG32086	EFHB	9 of 15	no
nAChRα2	nicotinic Acetylcholine Receptor α2	CG6844	CHRNA2	11 of 15	yes
NtR	NtR	CG6698	-	-	-
eas	easily shocked	CG3525	ETNK1	14 of 15	no
CG12344	-	CG12344	-	-	-
CG4017	-	CG4017	CPB1	10 of 15	no
CG8564	-	CG8564	-	-	-
CG18417	-	CG18417	CPB1	6 of 15	no
CG42264	-	CG42264	-	-	-
Grd	Glycine receptor	CG7446	GABRA6	8 of 15	no
ort	ora transientless	CG7411	-	-	-
Lcch3	Ligand-gated chloride channel homolog 3	CG17336	GABRB1; GABRB3	13 of 15	yes; yes
SecCl	Secretory chloride channel	CG7589	-	-	-
HisCl1	Histamine-gated chloride channel subunit 1	CG14723	-	-	-
CG7025	-	CG7025	CPB1	10 of 15	no
nAChRα1	nicotinic Acetylcholine Receptor α1	CG5610	CHRNA2	11 of 15	yes
nAChRβ1	nicotinic Acetylcholine Receptor β1	CG11348	-	-	-
nAChRβ2	nicotinic Acetylcholine Receptor β2	CG6798	CHRNA2; CHRNA3	11 of 15	yes; no
nAChRα3	nicotinic Acetylcholine Receptor α3	CG2302	CHRNA6	9 of 15	no
CG3108	-	CG3108	CPA4	9 of 15	no
CG18585	-	CG18585	CPB1	10 of 15	no
CG14820	-	CG14820	CPB1; CPO	8 of 15	no; no
CG8562	-	CG8562	CPB1	6 of 15	no
CG31019	-	CG31019	AGBL4	13 of 15	no
pHCl-1	pH-sensitive chloride channel 1	CG44099	-	-	-
Membrin	Membrin	CG4780	GOSR2	13 of 15	yes
nAChRα5	nicotinic Acetylcholine Receptor α5	CG32975	CHRFAM7A	11 of 15	no
nAChRα4	nicotinic Acetylcholine Receptor α4	CG12414	CHRNA3	10 of 15	no
CG17633	-	CG17633	CPA1; CPB1	10 of 15	no; no
CG8563	-	CG8563	-	-	-
GluClα	Glutamate-gated chloride channel subunit alpha	CG7535	GLRA1	12 of 15	no
nAChRα6	nicotinic Acetylcholine Receptor α6	CG4128	CHRFAM7A	11 of 15	no
nAChRα7	nicotinic Acetylcholine Receptor α7	CG32538	CHRFAM7A	12 of 15	no
Efhc1.2	EF-hand domain containing 1.2	CG11048	EFHC2	15 of 15	no
CG12374	-	CG12374	CPA2	8 of 15	no
CG8560	-	CG8560	CPB1	6 of 15	no
Rdl	Resistant to dieldrin	CG10537	-	-	-
CG13287	-	CG13287	PRDM8	8 of 15	yes
tko	technical knockout	CG7925	MRPS12	14 of 15	no
CG8539	-	CG8539	-	-	-
CG4408	-	CG4408	CPA1; CPA2; CPA4; CPA5; CPA6; CPB1; CPB2; CPO	6 of 15	no; no; no; no; yes; no; no; no
sky	skywalker	CG9339	TBC1D24	14 of 15	yes
kcc	kazachoc	CG5594	SLC12A4	15 of 15	no
ninaD	neither inactivation nor afterpotential D	CG31783	SCARB1	6 of 15	no
Efhc1.1	EF-hand domain containing 1.1	CG8959	EFHC2	14 of 15	no
mtd	mustard	CG32464	NCOA7; OXR1	12 of 15	no; no
CG3097	-	CG3097	CPA4	10 of 15	no
Nna1	Nna1 carboxypeptidase	CG44533	AGBL2	12 of 15	no
CG7227	-	CG7227	-	-	-
CG10761	-	CG10761	MARCHF5	8 of 15	no
CG6026	-	CG6026	-	-	-
CG2915	-	CG2915	CPA3	8 of 15	no
pk	prickle	CG11084	PRICKLE2	12 of 15	no
CG2736	-	CG2736	-	-	-
RpL37b	Ribosomal protein L37b	CG9873	RPL37	8 of 15	no
Cpes	Ceramide phosphoethanolamine synthase	CG4585	-	-	-
CG10345	-	CG10345	-	-	-
CG3829	-	CG3829	-	-	-
dsb	debris buster	CG1887	SCARB2	7 of 15	yes
CG40006	-	CG40006	SCARB1	6 of 15	no
CG2652	-	CG2652	-	-	-
CG13442	-	CG13442	MARCHF3	7 of 15	no
Snmp2	Sensory neuron membrane protein 2	CG7422	CD36	7 of 15	no
SLO2	slowpoke 2	CG42732	KCNT1	14 of 15	yes
CG11634	-	CG11634	-	-	-
CG12516	-	CG12516	-	-	-
slo	slowpoke	CG10693	KCNMA1	13 of 15	yes
Sh	Shaker	CG12348	KCNA1	11 of 15	no
santa-maria	scavenger receptor acting in neural tissue and majority of rhodopsin is absent	CG12789	-	-	-
CG17717	-	CG17717	MARCHF2	7 of 15	no
CG2336	-	CG2336	-	-	-
sand	sandman	CG8713	KCNK18	10 of 15	no
emp	epithelial membrane protein	CG2727	SCARB2	10 of 15	yes
Snmp1	Sensory neuron membrane protein 1	CG7000	CD36; SCARB2	6 of 15	no; yes
na	narrow abdomen	CG1517	NALCN	15 of 15	no
CG31076	-	CG31076	LRMDA	11 of 15	no
CG31465	-	CG31465	-	-	-
eag	ether a go-go	CG10952	KCNH1	13 of 15	no
CanB2	Calcineurin B2	CG11217	PPP3R1	12 of 15	no
crq	croquemort	CG4280	SCARB1	8 of 15	no
unc-13	unc-13	CG2999	UNC13A	10 of 15	no
pes	peste	CG7228	SCARB1	6 of 15	no
Ncc69	sodium chloride cotransporter 69	CG4357	SLC12A2	15 of 15	no
Ca-α1T	Ca2+-channel protein α1subunit T	CG15899	CACNA1I	11 of 15	no
sgll	sugarlethal	CG31472	PNPO	14 of 15	yes
wtrw	water witch	CG31284	-	-	-
Glut3	Glucose transporter type 3	CG3853	SLC2A8	6 of 15	no
CG3285	-	CG3285	SLC2A8	6 of 15	no
CG15408	-	CG15408	SLC2A8	6 of 15	no
CG6661	-	CG6661	ALDH4A1	6 of 15	no
CG14605	-	CG14605	SLC2A8	6 of 15	no
CG33282	-	CG33282	SLC2A8	6 of 15	no
CG42366	-	CG42366	ICK; MAK	9 of 15	no; no
CG42367	-	CG42367	-	-	-
cac	cacophony	CG43368	CACNA1B	10 of 15	no
CanB	Calcineurin B	CG4209	PPP3R1	12 of 15	no
Tes	Testin	CG6522	TES	9 of 15	no
Shawl	Shaw-like	CG34366	KCNC1; KCNC2; KCNC3; KCNC4	7 of 15	yes; yes; no; no
Ca-α1D	Ca2+-channel protein α1subunit D	CG4894	CACNA1D; CACNA1S	13 of 15	no; no
NaCP60E	Na channel protein 60E	CG34405	-	-	-
CG14606	-	CG14606	SLC2A8	6 of 15	no
P5CDh2	delta-1-Pyrroline-5-carboxylate dehydrogenase 2	CG33092	-	-	-
CG11865	-	CG11865	-	-	-
Nos	Nitric oxide synthase	CG6713	NOS1	12 of 15	no
esn	espinas	CG43722	PRICKLE2	12 of 15	no
sut3	sugar transporter 3	CG17976	SLC2A14; SLC2A3; SLC2A5; SLC2A7	6 of 15	no; no; no; no
CG15406	-	CG15406	SLC2A6; SLC2A8	6 of 15	no; no
Gas41	Gas41	CG9207	YEATS4	12 of 15	no
CG8665	-	CG8665	ALDH1L1; ALDH1L2	14 of 15	no; no
CG1983	-	CG1983	PLPBP	13 of 15	no
MESK4	Misexpression suppressor of KSR 4	CG31447	-	-	-
CG31274	-	CG31274	-	-	-
CG33281	-	CG33281	SLC2A8	6 of 15	no
p38c	p38c MAP kinase	CG33338	-	-	-
sei	seizure	CG3182	KCNH2	11 of 15	no
Shaw	Shaker cognate w	CG2822	KCNC1; KCNC2	13 of 15	yes; yes
Shal	Shaker cognate l	CG9262	KCND2	13 of 15	no
jub	Ajuba LIM protein	CG11063	LIMD1; WTIP	9 of 15	no; no
axo	axotactin	CG43225	-	-	-
smash	smallish	CG43427	-	-	-
sut4	sugar transporter 4	CG1380	SLC2A6; SLC2A8	7 of 15	no; no
CG6565	-	CG6565	STARD7	13 of 15	no
Aldh7A1	Aldehyde dehydrogenase 7 family member A1	CG9629	ALDH7A1	14 of 15	yes
ave	aveugle	CG30476	SAMD10; SAMD12	9 of 15	no; no
CngA	Cyclic nucleotide-gated ion channel subunit A	CG42701	CNGA3	14 of 15	no
zyd	zydeco	CG2893	SLC24A3	9 of 15	no
CG10280	-	CG10280	ASTL	9 of 15	no
CG42826	-	CG42826	-	-	-
Zyx	Zyxin	CG32018	LPP	8 of 15	no
Pp2B-14D	Protein phosphatase 2B at 14D	CG9842	PPP3CA	14 of 15	no
KCNQ	KCNQ potassium channel	CG33135	KCNQ4; KCNQ5	9 of 15	no; no
Shab	Shaker cognate b	CG43128	KCNB1; KCNB2	8 of 15	yes; no
Elk	Eag-like K+ channel	CG5076	KCNH8	12 of 15	no
ear	ENL/AF9-related	CG4913	MLLT1; MLLT3	8 of 15	no; no
kon	kon-tiki	CG10275	CSPG4	13 of 15	no
CG7882	-	CG7882	SLC2A5; SLC2A7	6 of 15	no; no
Tret1-2	Trehalose transporter 1-2	CG8234	SLC2A8	15 of 15	no
CngB	Cyclic nucleotide-gated ion channel subunit B	CG17922	CNGB1	13 of 15	no
CG42464	-	CG42464	-	-	-
sut2	sugar transporter 2	CG17975	SLC2A7	7 of 15	no
CG15717	-	CG15717	-	-	-
CG12194	-	CG12194	MFSD1	14 of 15	no
ClC-b	Chloride channel-b	CG8594	CLCN7	15 of 15	no
CG8249	-	CG8249	SLC2A8	7 of 15	no
CG1317	-	CG1317	MARCHF6	15 of 15	no
CG9706	-	CG9706	SLC33A1	14 of 15	no
CG13248	-	CG13248	SLC7A4	13 of 15	no
ClC-a	Chloride channel-a	CG31116	CLCN2	13 of 15	yes
Cngl	Cyclic nucleotide-gated ion channel-like	CG43395	-	-	-
CG44153	-	CG44153	-	-	-
Ca-β	Ca2+-channel-protein-β-subunit	CG42403	CACNB1; CACNB4	12 of 15	no; yes
CG15253	-	CG15253	-	-	-
faf	fat facets	CG1945	USP9X	14 of 15	no
RpL37a	Ribosomal protein L37a	CG9091	RPL37	13 of 15	no
Syx4	Syntaxin 4	CG2715	-	-	-
D12	D12	CG13400	YEATS2	11 of 15	no
CG14439	-	CG14439	-	-	-
CG12531	-	CG12531	SLC7A14	14 of 15	no
CG2991	-	CG2991	-	-	-
tadr	torn and diminished rhabdomeres	CG9264	-	-	-
CG4080	-	CG4080	MARCHF1; MARCHF8	9 of 15	no; no
CG7255	-	CG7255	SLC7A2; SLC7A3	9 of 15	no; no
ClC-c	Chloride channel-c	CG5284	CLCN3	12 of 15	no
CG5535	-	CG5535	SLC7A1; SLC7A3	11 of 15	no; no
CG1208	-	CG1208	SLC2A8	8 of 15	no
CG31075	-	CG31075	ALDH1A1; ALDH2	7 of 15	no; no
CG7631	-	CG7631	-	-	-
CG15254	-	CG15254	-	-	-
CG8565	-	CG8565	SRPK3	6 of 15	no
CG13748	-	CG13748	-	-	-
CG14160	-	CG14160	-	-	-
CG5715	-	CG5715	ASTL	9 of 15	no
CG32053	-	CG32053	-	-	-
CG42828	-	CG42828	-	-	-
LamC	Lamin C	CG10119	LMNA, LMNB2	12 of 15	no; yes
Nrx-IV	Neurexin IV	CG6827	CNTNAP2	13 of 15	no
Syn	Synapsin	CG3985	SYN3	13 of 15	no
CG6484	-	CG6484	SLC2A8	9 of 15	no
Ssadh	Succinic semialdehyde dehydrogenase	CG4685	ALDH5A1	15 of 15	no
NKCC	sodium potassium chloride cotransporter	CG31547	SLC12A3	10 of 15	no
Epac	Exchange protein directly activated by cAMP	CG34392	RAPGEF4	14 of 15	no
CG6696	-	CG6696	ASTL; MEP1B	6 of 15	no; no
CG6974	-	CG6974	-	-	-
CG30178	-	CG30178	PXN; TGFB1I1	6 of 15	no; no
Acp24A4	Accessory gland protein 24A4	CG31779	EPPIN-WFDC6	7 of 15	no
CG32054	-	CG32054	-	-	-
CG42827	-	CG42827	-	-	-
shi	shibire	CG18102	DNM1	13 of 15	yes
for	foraging	CG10033	PRKG1	13 of 15	no
stck	steamer duck	CG7954	LIMS1	14 of 15	no
Eip78C	Ecdysone-induced protein 78C	CG18023	NR1D2	6 of 15	no
Top1	Topoisomerase 1	CG6146	TOP1	13 of 15	no
Aldh-III	Aldehyde dehydrogenase type III	CG11140	ALDH3B1; ALDH3B2	10 of 15	no; no
CG12773	-	CG12773	SLC12A8	14 of 15	no
Rgl	Ral guanine nucleotide dissociation stimulator-like	CG8865	RGL1	15 of 15	no
JhI-21	Juvenile hormone Inducible-21	CG12317	SLC7A5	9 of 15	no
sut1	sugar transporter 1	CG8714	SLC2A7	7 of 15	no
CG4607	-	CG4607	SLC2A8	6 of 15	no
CG10413	-	CG10413	SLC12A9	15 of 15	no
Rab9	Rab9	CG9994	RAB9A; RAB9B	9 of 15	no; no
RalGPS	Ral GEF with PH domain and SH3 binding motif	CG5522	RALGPS1; RALGPS2	12 of 15	no; no
MFS16	Major Facilitator Superfamily Transporter 16	CG10069	SLC37A2	15 of 15	no
pippin	pippin	CG4797	-	-	-
mrva	minerva	CG8602	MFSD1	14 of 15	no
RhoBTB	Rho-related BTB domain containing	CG5701	RHOBTB1; RHOBTB2	12 of 15	no; yes
P5CDh1	delta-1-Pyrroline-5-carboxylate dehydrogenase 1	CG7145	ALDH4A1	13 of 15	no
slif	slimfast	CG11128	SLC7A1	13 of 15	no
CG1213	-	CG1213	-	-	-
gb	genderblind	CG6070	SLC7A8	6 of 15	no
CG1607	-	CG1607	SLC7A6	10 of 15	no
HDAC4	Histone deacetylase 4	CG1770	HDAC4	11 of 15	no
Nmdar2	NMDA receptor 2	CG33513	GRIN2D	14 of 15	yes
C3G	C3G guanyl-nucleotide exchange factor	CG42328	RAPGEF1	11 of 15	no
Ih	Ih channel	CG8585	HCN3	9 of 15	no
Semp1	Seminal metalloprotease-1	CG11864	-	-	-
CG15418	-	CG15418	-	-	-
CG3513	-	CG3513	-	-	-
CG2816	-	CG2816	-	-	-
CG6901	-	CG6901	-	-	-
CG17930	-	CG17930	-	-	-
CG34393	-	CG34393	RASGEF1B	6 of 15	no
sesB	stress-sensitive B	CG16944	SLC25A4	12 of 15	no
Hr3	Hormone receptor 3	CG33183	RORB	11 of 15	no
mnd	minidiscs	CG3297	SLC7A7	9 of 15	no
GstS1	Glutathione S transferase S1	CG8938	HPGDS	11 of 15	no
Aldh	Aldehyde dehydrogenase	CG3752	ALDH2	15 of 15	no
sbm	sobremesa	CG9413	SLC7A9	14 of 15	no
Cont	Contactin	CG1084	CNTN4; CNTN6	12 of 15	no; no
Nrx-1	Neurexin 1	CG7050	NRXN1; NRXN2	12 of 15	no; no
PDZ-GEF	PDZ domain-containing guanine nucleotide exchange factor	CG9491	RAPGEF2; RAPGEF6	12 of 15	no; no
CanA-14F	Calcineurin A at 14F	CG9819	PPP3CA	13 of 15	yes
CG15255	-	CG15255	-	-	-
CG31988	-	CG31988	-	-	-
Erk7	Extracellularly regulated kinase 7	CG32703	MAPK15	12 of 15	no
Cubn2	Cubulin 2	CG42255	CUBN	9 of 15	no
CG42825	-	CG42825	-	-	-
CG43165	-	CG43165	-	-	-
Lam	Lamin	CG6944	LMNA; LMNB2	12 of 15	no; yes
Sos	Son of sevenless	CG7793	SOS1	14 of 15	no
Rab30	Rab30	CG9100	RAB30	14 of 15	no
nebu	nebulosa	CG10960	SLC2A8	11 of 15	no
EndoA	Endophilin A	CG14296	SH3GL3	15 of 15	no
Tret1-1	Trehalose transporter 1-1	CG30035	SLC2A8	11 of 15	no
Glut1	Glucose transporter 1	CG43946	SLC2A1; SLC2A3	10 of 15	yes; no
CG16704	-	CG16704	-	-	-
CG3604	-	CG3604	-	-	-
CG17929	-	CG17929	-	-	-
Rab5	Rab5	CG3664	RAB5B; RAB5C	13 of 15	no; no
nmo	nemo	CG7892	NLK	14 of 15	no
spin	spinster	CG8428	SPNS1	13 of 15	no
gish	gilgamesh	CG6963	CSNK1G2	14 of 15	no
CG8837	-	CG8837	-	-	-
CG10031	-	CG10031	-	-	-
CG6763	-	CG6763	ASTL	6 of 15	no
Syx1A	Syntaxin 1A	CG31136	STX1A	15 of 15	no
Dscam3	Down syndrome cell adhesion molecule 3	CG31190	DSCAM; DSCAML1	9 of 15	no; no
Dscam4	Down syndrome cell adhesion molecule 4	CG42330	DSCAM	13 of 15	no
tipE	temperature-induced paralytic E	CG1232	-	-	-
CG16713	-	CG16713	-	-	-
CG5149	-	CG5149	MEAK7	11 of 15	no
CG4658	-	CG4658	-	-	-
CG7369	-	CG7369	RASGEF1B	14 of 15	no
CG34370	-	CG34370	-	-	-
CG42260	-	CG42260	-	-	-
Vti1a	Vesicle transport through interaction with t-SNAREs 1a	CG3279	VTI1A	14 of 15	no
Dscam2	Down syndrome cell adhesion molecule 2	CG42256	DSCAM; DSCAML1	10 of 15	no; no
Gad1	Glutamic acid decarboxylase 1	CG14994	GAD1	14 of 15	yes
CG8839	-	CG8839	FAAH2	15 of 15	no
CG4853	-	CG4853	RASGEF1B	10 of 15	no
Syx8	Syntaxin 8	CG4109	STX8	13 of 15	no
COX7A	Cytochrome c oxidase subunit 7A	CG9603	COX7A1	11 of 15	no
Vti1b	Vesicle transport through interaction with t-SNAREs 1b	CG44009	CCNQ	7 of 15	no
Nrg	Neuroglian	CG1634	NRCAM	12 of 15	no
Tmtc3	Transmembrane O-mannosyltransferase targeting cadherins 3	CG4050	TMTC3	15 of 15	no
CG17896	-	CG17896	ALDH6A1	13 of 15	no
Syx16	Syntaxin 16	CG1467	STX16	13 of 15	no
IM33	Immune induced molecule 33	CG16712	-	-	-
Syx6	Syntaxin 6	CG7736	STX6	13 of 15	no
robo3	roundabout 3	CG5423	ROBO1; ROBO2; ROBO3	7 of 15	no; no; no
Cubn	Cubilin	CG32702	CUBN	12 of 15	no
CG34325	-	CG34325	-	-	-
Atpα	Na pump α subunit	CG5670	ATP1A1	13 of 15	no
gw	gawky	CG31992	TNRC6C	10 of 15	no
Hr96	Hormone receptor-like in 96	CG11783	NR1I2	7 of 15	no
Srpk79D	Serine-arginine protein kinase at 79D	CG11489	SRPK3	9 of 15	no
Syx13	Syntaxin 13	CG11278	TSNARE1	6 of 15	no
boi	brother of ihog	CG32796	BOC	6 of 15	no
AnxB9	Annexin B9	CG5730	ANXA11; ANXA7	10 of 15	no; no
tld	tolloid	CG6868	TLL1	10 of 15	no
zfh2	Zn finger homeodomain 2	CG1449	ZFHX3; ZFHX4	12 of 15	no; no
svr	silver	CG4122	CPD	12 of 15	no
tok	tolkin	CG6863	BMP1; TLL1	11 of 15	no; no
Pabp2	Pabp2	CG2163	PABPN1	14 of 15	no
Syx5	Syntaxin 5	CG4214	STX5	14 of 15	no
chn	charlatan	CG11798	-	-	-
p38a	p38a MAP kinase	CG5475	MAPK14	13 of 15	no
ihog	interference hedgehog	CG9211	-	-	-
Syx17	Syntaxin 17	CG7452	STX17	13 of 15	no
Indy	I'm not dead yet	CG3979	SLC13A2	13 of 15	no
Syx7	Syntaxin 7	CG5081	STX7	14 of 15	no
SRPK	SR Protein Kinase	CG8174	SRPK1; SRPK3	12 of 15	no; no
pum	pumilio	CG9755	PUM2	12 of 15	no
comt	comatose	CG1618	NSF	14 of 15	yes
Blimp-1	Blimp-1	CG5249	PRDM1	12 of 15	no
plum	plum	CG6490	-	-	-
Pax	Paxillin	CG31794	PXN; TGFB1I1	11 of 15	no; no
dysc	dyschronic	CG43749	WHRN	11 of 15	no
kni	knirps	CG4717	-	-	-
Rab32	Rab32	CG8024	RAB32	9 of 15	no
Ppn	Papilin	CG33103	PAPLN	11 of 15	no
nrv2	nervana 2	CG9261	ATP1B1	12 of 15	no
p38b	p38b MAP kinase	CG7393	MAPK14	15 of 15	no
Rab35	Rab35	CG9575	RAB35	10 of 15	no
Mmp1	Matrix metalloproteinase 1	CG4859	MMP14; MMP24	9 of 15	no; no
Ube3a	Ubiquitin protein ligase E3A	CG6190	UBE3A	14 of 15	no
Bsg	Basigin	CG31605	NPTN	8 of 15	no
Fas2	Fasciclin 2	CG3665	NCAM1; NCAM2	11 of 15	no; no
Appl	β amyloid protein precursor-like	CG7727	APP	13 of 15	no
Rab8	Rab8	CG8287	RAB8A	13 of 15	no
Dscam1	Down syndrome cell adhesion molecule 1	CG17800	DSCAML1	13 of 15	no
Gαo	G protein α o subunit	CG2204	GNAO1	14 of 15	yes
robo2	roundabout 2	CG5481	ROBO1; ROBO3	6 of 15	no; no
bdl	borderless	CG16857	IGSF9	6 of 15	no
Bx	Beadex	CG44425	LMO1	8 of 15	no
tutl	turtle	CG15427	IGSF9	12 of 15	no
ninaE	neither inactivation nor afterpotential E	CG4550	OPN4	12 of 15	no
bsk	basket	CG5680	MAPK10; MAPK8	13 of 15	no; no
norpA	no receptor potential A	CG3620	PLCB4	14 of 15	no
rl	rolled	CG12559	MAPK1	14 of 15	no
crb	crumbs	CG6383	CRB1	9 of 15	no
mle	maleless	CG11680	DHX9	15 of 15	no
EcR	Ecdysone receptor	CG1765	NR1H3	10 of 15	no
