# Supplementary material for: Drosophila melanogaster as a versatile model organism to study genetic epilepsies: An overview
Source: Front Mol Neurosci. 2023 Feb 16;16:1116000. doi: 10.3389/fnmol.2023.1116000 (PMC9978166; doi:10.3389/fnmol.2023.1116000)
Supplement: Supplementary file 3 [file Table_2.XLSX]

## Sheet: Epilepsy-related fly genes
Symbol	Human orthologue	Flybase Score	Epilepsy OMIM No.
Acp24A4	EPPIN-WFDC6	7 of 15	-
Aldh	ALDH2	15 of 15	-
Aldh-III	ALDH3B1; ALDH3B2	10 of 15	-
Aldh7A1	ALDH7A1	14 of 15	266100
AnxB9	ANXA11; ANXA7	10 of 15	-
Appl	APP	13 of 15	-
Atpα	ATP1A1	13 of 15	-
ave	SAMD10; SAMD12	9 of 15	-
bdl	IGSF9	6 of 15	-
Blimp-1	PRDM1	12 of 15	-
boi	BOC	6 of 15	-
Bsg	NPTN	8 of 15	-
bsk	MAPK10; MAPK8	13 of 15	-
Bx	LMO1	8 of 15	-
C3G	RAPGEF1	11 of 15	-
Ca-α1D	CACNA1D; CACNA1S	13 of 15	-
Ca-α1T	CACNA1I	11 of 15	-
Ca-β	CACNB1; CACNB4	12 of 15	- ; 607682
cac	CACNA1B	10 of 15	-
CanA-14F	PPP3CA	13 of 15	617711
CanB	PPP3R1	12 of 15	-
CanB2	PPP3R1	12 of 15	-
CG10280	ASTL	9 of 15	-
CG10413	SLC12A9	15 of 15	-
CG10761	MARCHF5	8 of 15	-
CG1208	SLC2A8	8 of 15	-
CG12194	MFSD1	14 of 15	-
CG12374	CPA2	8 of 15	-
CG12531	SLC7A14	14 of 15	-
CG12773	SLC12A8	14 of 15	-
CG1317	MARCHF6	15 of 15	-
CG13248	SLC7A4	13 of 15	-
CG13287	PRDM8	8 of 15	616640
CG13442	MARCHF3	7 of 15	-
CG14605	SLC2A8	6 of 15	-
CG14606	SLC2A8	6 of 15	-
CG14820	CPB1; CPO	8 of 15	-
CG15406	SLC2A6; SLC2A8	6 of 15	-
CG15408	SLC2A8	6 of 15	-
CG1607	SLC7A6	10 of 15	-
CG17633	CPA1; CPB1	10 of 15	-
CG17717	MARCHF2	7 of 15	-
CG17896	ALDH6A1	13 of 15	-
CG18417	CPB1	6 of 15	-
CG18585	CPB1	10 of 15	-
CG1983	PLPBP	13 of 15	-
CG2915	CPA3	8 of 15	-
CG30178	PXN; TGFB1I1	6 of 15	-
CG3097	CPA4	10 of 15	-
CG31019	AGBL4	13 of 15	-
CG31075	ALDH1A1; ALDH2	7 of 15	-
CG31076	LRMDA	11 of 15	-
CG3108	CPA4	9 of 15	-
CG31741	SCARB1	6 of 15	-
CG32086	EFHB	9 of 15	-
CG3285	SLC2A8	6 of 15	-
CG33281	SLC2A8	6 of 15	-
CG33282	SLC2A8	6 of 15	-
CG33489	EFHB	8 of 15	-
CG33490	EFHB	9 of 15	-
CG34393	RASGEF1B	6 of 15	-
CG40006	SCARB1	6 of 15	-
CG4017	CPB1	10 of 15	-
CG4080	MARCHF1; MARCHF8	9 of 15	-
CG42366	ICK; MAK	9 of 15	-
CG4408	CPA1; CPA2; CPA4; CPA5; CPA6; CPB1; CPB2; CPO	6 of 15	- ; - ; - ; - ; 614417, 614418; - ; - ; -
CG4607	SLC2A8	6 of 15	-
CG4853	RASGEF1B	10 of 15	-
CG5149	MEAK7	11 of 15	-
CG5535	SLC7A1; SLC7A3	11 of 15	-
CG5715	ASTL	9 of 15	-
CG6484	SLC2A8	9 of 15	-
CG6565	STARD7	13 of 15	-
CG6661	ALDH4A1	6 of 15	-
CG6696	ASTL; MEP1B	6 of 15	-
CG6763	ASTL	6 of 15	-
CG7025	CPB1	10 of 15	-
CG7255	SLC7A2; SLC7A3	9 of 15	-
CG7369	RASGEF1B	14 of 15	-
CG7882	SLC2A5; SLC2A7	6 of 15	-
CG8249	SLC2A8	7 of 15	-
CG8560	CPB1	6 of 15	-
CG8562	CPB1	6 of 15	-
CG8565	SRPK3	6 of 15	-
CG8665	ALDH1L1; ALDH1L2	14 of 15	-
CG8839	FAAH2	15 of 15	-
CG8916	GABRA2; GABRA6	10 of 15	618557; -
CG9706	SLC33A1	14 of 15	-
ClC-a	CLCN2	13 of 15	607628
ClC-b	CLCN7	15 of 15	-
ClC-c	CLCN3	12 of 15	-
CngA	CNGA3	14 of 15	-
CngB	CNGB1	13 of 15	-
comt	NSF	14 of 15	619340
Cont	CNTN4; CNTN6	12 of 15	-
COX7A	COX7A1	11 of 15	-
crb	CRB1	9 of 15	-
crq	SCARB1	8 of 15	-
Cubn	CUBN	12 of 15	-
Cubn2	CUBN	9 of 15	-
D12	YEATS2	11 of 15	-
dsb	SCARB2	7 of 15	254900
Dscam1	DSCAML1	13 of 15	-
Dscam2	DSCAM; DSCAML1	10 of 15	-
Dscam3	DSCAM; DSCAML1	9 of 15	-
Dscam4	DSCAM	13 of 15	-
dysc	WHRN	11 of 15	-
eag	KCNH1	13 of 15	-
ear	MLLT1; MLLT3	8 of 15	-
eas	ETNK1	14 of 15	-
EcR	NR1H3	10 of 15	-
Efhc1.1	EFHC2	14 of 15	-
Efhc1.2	EFHC2	15 of 15	-
Eip78C	NR1D2	6 of 15	-
Elk	KCNH8	12 of 15	-
emp	SCARB2	10 of 15	254900
EndoA	SH3GL3	15 of 15	-
Epac	RAPGEF4	14 of 15	-
Erk7	MAPK15	12 of 15	-
esn	PRICKLE2	12 of 15	-
faf	USP9X	14 of 15	-
Fas2	NCAM1; NCAM2	11 of 15	-
for	PRKG1	13 of 15	-
Gad1	GAD1	14 of 15	619124
Gas41	YEATS4	12 of 15	-
gb	SLC7A8	6 of 15	-
gish	CSNK1G2	14 of 15	-
GluClα	GLRA1	12 of 15	-
Glut1	SLC2A1; SLC2A3	10 of 15	606777; -
Glut3	SLC2A8	6 of 15	-
Grd	GABRA6	8 of 15	-
GstS1	HPGDS	11 of 15	-
gw	TNRC6C	10 of 15	-
Gαo	GNAO1	14 of 15	615473
HDAC4	HDAC4	11 of 15	-
Hr3	RORB	11 of 15	-
Hr96	NR1I2	7 of 15	-
Ih	HCN3	9 of 15	-
Indy	SLC13A2	13 of 15	-
JhI-21	SLC7A5	9 of 15	-
jub	LIMD1; WTIP	9 of 15	-
kcc	SLC12A4	15 of 15	-
KCNQ	KCNQ4; KCNQ5	9 of 15	-
kon	CSPG4	13 of 15	-
Lam	LMNA; LMNB2	12 of 15	- ; 616540
LamC	LMNA; LMNB2	12 of 15	- ; 616540
Lcch3	GABRB1; GABRB3	13 of 15	617153; 617113, 612269
Membrin	GOSR2	13 of 15	614018
MFS16	SLC37A2	15 of 15	-
mle	DHX9	15 of 15	-
Mmp1	MMP14; MMP24	9 of 15	-
mnd	SLC7A7	9 of 15	-
mrva	MFSD1	14 of 15	-
mtd	NCOA7; OXR1	12 of 15	-
na	NALCN	15 of 15	-
nAChRα1	CHRNA2	11 of 15	610353
nAChRα2	CHRNA2	11 of 15	610353
nAChRα3	CHRNA6	9 of 15	-
nAChRα4	CHRNA3	10 of 15	-
nAChRα5	CHRFAM7A	11 of 15	-
nAChRα6	CHRFAM7A	11 of 15	-
nAChRα7	CHRFAM7A	12 of 15	-
nAChRβ2	CHRNA2; CHRNA3	11 of 15	610353; -
Ncc69	SLC12A2	15 of 15	-
nebu	SLC2A8	11 of 15	-
ninaD	SCARB1	6 of 15	-
ninaE	OPN4	12 of 15	-
NKCC	SLC12A3	10 of 15	-
Nmdar2	GRIN2D	14 of 15	617162
nmo	NLK	14 of 15	-
Nna1	AGBL2	12 of 15	-
norpA	PLCB4	14 of 15	-
Nos	NOS1	12 of 15	-
Nrg	NRCAM	12 of 15	-
nrv2	ATP1B1	12 of 15	-
Nrx-1	NRXN1; NRXN2	12 of 15	-
Nrx-IV	CNTNAP2	13 of 15	-
p38a	MAPK14	13 of 15	-
p38b	MAPK14	15 of 15	-
P5CDh1	ALDH4A1	13 of 15	-
Pabp2	PABPN1	14 of 15	-
para	SCN8A	12 of 15	614558, 617080
Pax	PXN; TGFB1I1	11 of 15	-
PDZ-GEF	RAPGEF2; RAPGEF6	12 of 15	-
pes	SCARB1	6 of 15	-
pk	PRICKLE2	12 of 15	-
Pp2B-14D	PPP3CA	14 of 15	-
Ppn	PAPLN	11 of 15	-
pum	PUM2	12 of 15	-
Rab30	RAB30	14 of 15	-
Rab32	RAB32	9 of 15	-
Rab35	RAB35	10 of 15	-
Rab5	RAB5B; RAB5C	13 of 15	-
Rab8	RAB8A	13 of 15	-
Rab9	RAB9A; RAB9B	9 of 15	-
RalGPS	RALGPS1; RALGPS2	12 of 15	-
Rgl	RGL1	15 of 15	-
RhoBTB	RHOBTB1; RHOBTB2	12 of 15	- ; 618004
rl	MAPK1	14 of 15	-
robo2	ROBO1; ROBO3	6 of 15	-
robo3	ROBO1; ROBO2; ROBO3	7 of 15	-
RpL37a	RPL37	13 of 15	-
RpL37b	RPL37	8 of 15	-
sand	KCNK18	10 of 15	-
sbm	SLC7A9	14 of 15	-
sei	KCNH2	11 of 15	-
sesB	SLC25A4	12 of 15	-
sgll	PNPO	14 of 15	610090
Sh	KCNA1	11 of 15	-
Shab	KCNB1; KCNB2	8 of 15	616056; -
Shal	KCND2	13 of 15	-
Shaw	KCNC1; KCNC2	13 of 15	616187; 619913
Shawl	KCNC1; KCNC2; KCNC3; KCNC4	7 of 15	616187; 619913; - ; -
shi	DNM1	13 of 15	616346
sky	TBC1D24	14 of 15	615338, 608105, 605021
slif	SLC7A1	13 of 15	-
slo	KCNMA1	13 of 15	609446, 618596
SLO2	KCNT1	14 of 15	614959, 615005
Snmp1	CD36; SCARB2	6 of 15	254900
Snmp2	CD36	7 of 15	-
Sos	SOS1	14 of 15	-
spin	SPNS1	13 of 15	-
SRPK	SRPK1; SRPK3	12 of 15	-
Srpk79D	SRPK3	9 of 15	-
Ssadh	ALDH5A1	15 of 15	-
stck	LIMS1	14 of 15	-
sut1	SLC2A7	7 of 15	-
sut2	SLC2A7	7 of 15	-
sut3	SLC2A14; SLC2A3; SLC2A5; SLC2A7	6 of 15	-
sut4	SLC2A6; SLC2A8	7 of 15	-
svr	CPD	12 of 15	-
Syn	SYN3	13 of 15	-
Syx13	TSNARE1	6 of 15	-
Syx16	STX16	13 of 15	-
Syx17	STX17	13 of 15	-
Syx1A	STX1A	15 of 15	-
Syx5	STX5	14 of 15	-
Syx6	STX6	13 of 15	-
Syx7	STX7	14 of 15	-
Syx8	STX8	13 of 15	-
Tes	TES	9 of 15	-
tko	MRPS12	14 of 15	-
tld	TLL1	10 of 15	-
Tmtc3	TMTC3	15 of 15	-
tok	BMP1; TLL1	11 of 15	-
Top1	TOP1	13 of 15	-
Tret1-1	SLC2A8	11 of 15	-
Tret1-2	SLC2A8	15 of 15	-
tutl	IGSF9	12 of 15	-
Ube3a	UBE3A	14 of 15	-
unc-13	UNC13A	10 of 15	-
Vti1a	VTI1A	14 of 15	-
Vti1b	CCNQ	7 of 15	-
zfh2	ZFHX3; ZFHX4	12 of 15	-
zyd	SLC24A3	9 of 15	-
Zyx	LPP	8 of 15	-
