# Supplementary material for: Drosophila melanogaster as a versatile model organism to study genetic epilepsies: An overview
Source: Front Mol Neurosci. 2023 Feb 16;16:1116000. doi: 10.3389/fnmol.2023.1116000 (PMC9978166; doi:10.3389/fnmol.2023.1116000)
Supplement: Supplementary file 4 [file Table_3.XLSX]

## Sheet: Drosophila genes
Symbol	Fly gene	GC	Human gene	Flybase Score	"Epilepsy gene"
Acp24A4	Accessory gland protein 24A4	CG31779	EPPIN-WFDC6	7 of 15	no
Aldh	Aldehyde dehydrogenase	CG3752	ALDH2	15 of 15	no
Aldh-III	Aldehyde dehydrogenase type III	CG11140	ALDH3B1; ALDH3B2	10 of 15	no; no
AnxB9	Annexin B9	CG5730	ANXA11; ANXA7	10 of 15	no; no
Appl	β amyloid protein precursor-like	CG7727	APP	13 of 15	no
Atpα	Na pump α subunit	CG5670	ATP1A1	13 of 15	no
ave	aveugle	CG30476	SAMD10; SAMD12	9 of 15	no; no
bdl	borderless	CG16857	IGSF9	6 of 15	no
Blimp-1	Blimp-1	CG5249	PRDM1	12 of 15	no
boi	brother of ihog	CG32796	BOC	6 of 15	no
Bsg	Basigin	CG31605	NPTN	8 of 15	no
bsk	basket	CG5680	MAPK10; MAPK8	13 of 15	no; no
Bx	Beadex	CG44425	LMO1	8 of 15	no
C3G	C3G guanyl-nucleotide exchange factor	CG42328	RAPGEF1	11 of 15	no
Ca-α1D	Ca2+-channel protein α1subunit D	CG4894	CACNA1D; CACNA1S	13 of 15	no; no
Ca-α1T	Ca2+-channel protein α1subunit T	CG15899	CACNA1I	11 of 15	no
cac	cacophony	CG43368	CACNA1B	10 of 15	no
CanB	Calcineurin B	CG4209	PPP3R1	12 of 15	no
CanB2	Calcineurin B2	CG11217	PPP3R1	12 of 15	no
CG10280	-	CG10280	ASTL	9 of 15	no
CG10413	-	CG10413	SLC12A9	15 of 15	no
CG10761	-	CG10761	MARCHF5	8 of 15	no
CG1208	-	CG1208	SLC2A8	8 of 15	no
CG12194	-	CG12194	MFSD1	14 of 15	no
CG12374	-	CG12374	CPA2	8 of 15	no
CG12531	-	CG12531	SLC7A14	14 of 15	no
CG12773	-	CG12773	SLC12A8	14 of 15	no
CG1317	-	CG1317	MARCHF6	15 of 15	no
CG13248	-	CG13248	SLC7A4	13 of 15	no
CG13442	-	CG13442	MARCHF3	7 of 15	no
CG14605	-	CG14605	SLC2A8	6 of 15	no
CG14606	-	CG14606	SLC2A8	6 of 15	no
CG14820	-	CG14820	CPB1; CPO	8 of 15	no; no
CG15406	-	CG15406	SLC2A6; SLC2A8	6 of 15	no; no
CG15408	-	CG15408	SLC2A8	6 of 15	no
CG1607	-	CG1607	SLC7A6	10 of 15	no
CG17633	-	CG17633	CPA1; CPB1	10 of 15	no; no
CG17717	-	CG17717	MARCHF2	7 of 15	no
CG17896	-	CG17896	ALDH6A1	13 of 15	no
CG18417	-	CG18417	CPB1	6 of 15	no
CG18585	-	CG18585	CPB1	10 of 15	no
CG1983	-	CG1983	PLPBP	13 of 15	no
CG2915	-	CG2915	CPA3	8 of 15	no
CG30178	-	CG30178	PXN; TGFB1I1	6 of 15	no; no
CG3097	-	CG3097	CPA4	10 of 15	no
CG31019	-	CG31019	AGBL4	13 of 15	no
CG31075	-	CG31075	ALDH1A1; ALDH2	7 of 15	no; no
CG31076	-	CG31076	LRMDA	11 of 15	no
CG3108	-	CG3108	CPA4	9 of 15	no
CG31741	-	CG31741	SCARB1	6 of 15	no
CG32086	-	CG32086	EFHB	9 of 15	no
CG3285	-	CG3285	SLC2A8	6 of 15	no
CG33281	-	CG33281	SLC2A8	6 of 15	no
CG33282	-	CG33282	SLC2A8	6 of 15	no
CG33489	-	CG33489	EFHB	8 of 15	no
CG33490	-	CG33490	EFHB	9 of 15	no
CG34393	-	CG34393	RASGEF1B	6 of 15	no
CG40006	-	CG40006	SCARB1	6 of 15	no
CG4017	-	CG4017	CPB1	10 of 15	no
CG4080	-	CG4080	MARCHF1; MARCHF8	9 of 15	no; no
CG42366	-	CG42366	ICK; MAK	9 of 15	no; no
CG4607	-	CG4607	SLC2A8	6 of 15	no
CG4853	-	CG4853	RASGEF1B	10 of 15	no
CG5149	-	CG5149	MEAK7	11 of 15	no
CG5535	-	CG5535	SLC7A1; SLC7A3	11 of 15	no; no
CG5715	-	CG5715	ASTL	9 of 15	no
CG6484	-	CG6484	SLC2A8	9 of 15	no
CG6565	-	CG6565	STARD7	13 of 15	no
CG6661	-	CG6661	ALDH4A1	6 of 15	no
CG6696	-	CG6696	ASTL; MEP1B	6 of 15	no; no
CG6763	-	CG6763	ASTL	6 of 15	no
CG7025	-	CG7025	CPB1	10 of 15	no
CG7255	-	CG7255	SLC7A2; SLC7A3	9 of 15	no; no
CG7369	-	CG7369	RASGEF1B	14 of 15	no
CG7882	-	CG7882	SLC2A5; SLC2A7	6 of 15	no; no
CG8249	-	CG8249	SLC2A8	7 of 15	no
CG8560	-	CG8560	CPB1	6 of 15	no
CG8562	-	CG8562	CPB1	6 of 15	no
CG8565	-	CG8565	SRPK3	6 of 15	no
CG8665	-	CG8665	ALDH1L1; ALDH1L2	14 of 15	no; no
CG8839	-	CG8839	FAAH2	15 of 15	no
CG9706	-	CG9706	SLC33A1	14 of 15	no
ClC-b	Chloride channel-b	CG8594	CLCN7	15 of 15	no
ClC-c	Chloride channel-c	CG5284	CLCN3	12 of 15	no
CngA	Cyclic nucleotide-gated ion channel subunit A	CG42701	CNGA3	14 of 15	no
CngB	Cyclic nucleotide-gated ion channel subunit B	CG17922	CNGB1	13 of 15	no
Cont	Contactin	CG1084	CNTN4; CNTN6	12 of 15	no; no
COX7A	Cytochrome c oxidase subunit 7A	CG9603	COX7A1	11 of 15	no
crb	crumbs	CG6383	CRB1	9 of 15	no
crq	croquemort	CG4280	SCARB1	8 of 15	no
Cubn	Cubilin	CG32702	CUBN	12 of 15	no
Cubn2	Cubulin 2	CG42255	CUBN	9 of 15	no
D12	D12	CG13400	YEATS2	11 of 15	no
Dscam1	Down syndrome cell adhesion molecule 1	CG17800	DSCAML1	13 of 15	no
Dscam2	Down syndrome cell adhesion molecule 2	CG42256	DSCAM; DSCAML1	10 of 15	no; no
Dscam3	Down syndrome cell adhesion molecule 3	CG31190	DSCAM; DSCAML1	9 of 15	no; no
Dscam4	Down syndrome cell adhesion molecule 4	CG42330	DSCAM	13 of 15	no
dysc	dyschronic	CG43749	WHRN	11 of 15	no
eag	ether a go-go	CG10952	KCNH1	13 of 15	no
ear	ENL/AF9-related	CG4913	MLLT1; MLLT3	8 of 15	no; no
eas	easily shocked	CG3525	ETNK1	14 of 15	no
EcR	Ecdysone receptor	CG1765	NR1H3	10 of 15	no
Efhc1.1	EF-hand domain containing 1.1	CG8959	EFHC2	14 of 15	no
Efhc1.2	EF-hand domain containing 1.2	CG11048	EFHC2	15 of 15	no
Eip78C	Ecdysone-induced protein 78C	CG18023	NR1D2	6 of 15	no
Elk	Eag-like K+ channel	CG5076	KCNH8	12 of 15	no
EndoA	Endophilin A	CG14296	SH3GL3	15 of 15	no
Epac	Exchange protein directly activated by cAMP	CG34392	RAPGEF4	14 of 15	no
Erk7	Extracellularly regulated kinase 7	CG32703	MAPK15	12 of 15	no
esn	espinas	CG43722	PRICKLE2	12 of 15	no
faf	fat facets	CG1945	USP9X	14 of 15	no
Fas2	Fasciclin 2	CG3665	NCAM1; NCAM2	11 of 15	no; no
for	foraging	CG10033	PRKG1	13 of 15	no
Gas41	Gas41	CG9207	YEATS4	12 of 15	no
gb	genderblind	CG6070	SLC7A8	6 of 15	no
gish	gilgamesh	CG6963	CSNK1G2	14 of 15	no
GluClα	Glutamate-gated chloride channel subunit alpha	CG7535	GLRA1	12 of 15	no
Glut3	Glucose transporter type 3	CG3853	SLC2A8	6 of 15	no
Grd	Glycine receptor	CG7446	GABRA6	8 of 15	no
GstS1	Glutathione S transferase S1	CG8938	HPGDS	11 of 15	no
gw	gawky	CG31992	TNRC6C	10 of 15	no
HDAC4	Histone deacetylase 4	CG1770	HDAC4	11 of 15	no
Hr3	Hormone receptor 3	CG33183	RORB	11 of 15	no
Hr96	Hormone receptor-like in 96	CG11783	NR1I2	7 of 15	no
Ih	Ih channel	CG8585	HCN3	9 of 15	no
Indy	I'm not dead yet	CG3979	SLC13A2	13 of 15	no
JhI-21	Juvenile hormone Inducible-21	CG12317	SLC7A5	9 of 15	no
jub	Ajuba LIM protein	CG11063	LIMD1; WTIP	9 of 15	no; no
kcc	kazachoc	CG5594	SLC12A4	15 of 15	no
KCNQ	KCNQ potassium channel	CG33135	KCNQ4; KCNQ5	9 of 15	no; no
kon	kon-tiki	CG10275	CSPG4	13 of 15	no
MFS16	Major Facilitator Superfamily Transporter 16	CG10069	SLC37A2	15 of 15	no
mle	maleless	CG11680	DHX9	15 of 15	no
Mmp1	Matrix metalloproteinase 1	CG4859	MMP14; MMP24	9 of 15	no; no
mnd	minidiscs	CG3297	SLC7A7	9 of 15	no
mrva	minerva	CG8602	MFSD1	14 of 15	no
mtd	mustard	CG32464	NCOA7; OXR1	12 of 15	no; no
na	narrow abdomen	CG1517	NALCN	15 of 15	no
nAChRα3	nicotinic Acetylcholine Receptor α3	CG2302	CHRNA6	9 of 15	no
nAChRα4	nicotinic Acetylcholine Receptor α4	CG12414	CHRNA3	10 of 15	no
nAChRα5	nicotinic Acetylcholine Receptor α5	CG32975	CHRFAM7A	11 of 15	no
nAChRα6	nicotinic Acetylcholine Receptor α6	CG4128	CHRFAM7A	11 of 15	no
nAChRα7	nicotinic Acetylcholine Receptor α7	CG32538	CHRFAM7A	12 of 15	no
Ncc69	sodium chloride cotransporter 69	CG4357	SLC12A2	15 of 15	no
nebu	nebulosa	CG10960	SLC2A8	11 of 15	no
ninaD	neither inactivation nor afterpotential D	CG31783	SCARB1	6 of 15	no
ninaE	neither inactivation nor afterpotential E	CG4550	OPN4	12 of 15	no
NKCC	sodium potassium chloride cotransporter	CG31547	SLC12A3	10 of 15	no
nmo	nemo	CG7892	NLK	14 of 15	no
Nna1	Nna1 carboxypeptidase	CG44533	AGBL2	12 of 15	no
norpA	no receptor potential A	CG3620	PLCB4	14 of 15	no
Nos	Nitric oxide synthase	CG6713	NOS1	12 of 15	no
Nrg	Neuroglian	CG1634	NRCAM	12 of 15	no
nrv2	nervana 2	CG9261	ATP1B1	12 of 15	no
Nrx-1	Neurexin 1	CG7050	NRXN1; NRXN2	12 of 15	no; no
Nrx-IV	Neurexin IV	CG6827	CNTNAP2	13 of 15	no
p38a	p38a MAP kinase	CG5475	MAPK14	13 of 15	no
p38b	p38b MAP kinase	CG7393	MAPK14	15 of 15	no
P5CDh1	delta-1-Pyrroline-5-carboxylate dehydrogenase 1	CG7145	ALDH4A1	13 of 15	no
Pabp2	Pabp2	CG2163	PABPN1	14 of 15	no
Pax	Paxillin	CG31794	PXN; TGFB1I1	11 of 15	no; no
PDZ-GEF	PDZ domain-containing guanine nucleotide exchange factor	CG9491	RAPGEF2; RAPGEF6	12 of 15	no; no
pes	peste	CG7228	SCARB1	6 of 15	no
pk	prickle	CG11084	PRICKLE2	12 of 15	no
Pp2B-14D	Protein phosphatase 2B at 14D	CG9842	PPP3CA	14 of 15	no
Ppn	Papilin	CG33103	PAPLN	11 of 15	no
pum	pumilio	CG9755	PUM2	12 of 15	no
Rab30	Rab30	CG9100	RAB30	14 of 15	no
Rab32	Rab32	CG8024	RAB32	9 of 15	no
Rab35	Rab35	CG9575	RAB35	10 of 15	no
Rab5	Rab5	CG3664	RAB5B; RAB5C	13 of 15	no; no
Rab8	Rab8	CG8287	RAB8A	13 of 15	no
Rab9	Rab9	CG9994	RAB9A; RAB9B	9 of 15	no; no
RalGPS	Ral GEF with PH domain and SH3 binding motif	CG5522	RALGPS1; RALGPS2	12 of 15	no; no
Rgl	Ral guanine nucleotide dissociation stimulator-like	CG8865	RGL1	15 of 15	no
rl	rolled	CG12559	MAPK1	14 of 15	no
robo2	roundabout 2	CG5481	ROBO1; ROBO3	6 of 15	no; no
robo3	roundabout 3	CG5423	ROBO1; ROBO2; ROBO3	7 of 15	no; no; no
RpL37a	Ribosomal protein L37a	CG9091	RPL37	13 of 15	no
RpL37b	Ribosomal protein L37b	CG9873	RPL37	8 of 15	no
sand	sandman	CG8713	KCNK18	10 of 15	no
sbm	sobremesa	CG9413	SLC7A9	14 of 15	no
sei	seizure	CG3182	KCNH2	11 of 15	no
sesB	stress-sensitive B	CG16944	SLC25A4	12 of 15	no
Sh	Shaker	CG12348	KCNA1	11 of 15	no
Shal	Shaker cognate l	CG9262	KCND2	13 of 15	no
slif	slimfast	CG11128	SLC7A1	13 of 15	no
Snmp2	Sensory neuron membrane protein 2	CG7422	CD36	7 of 15	no
Sos	Son of sevenless	CG7793	SOS1	14 of 15	no
spin	spinster	CG8428	SPNS1	13 of 15	no
SRPK	SR Protein Kinase	CG8174	SRPK1; SRPK3	12 of 15	no; no
Srpk79D	Serine-arginine protein kinase at 79D	CG11489	SRPK3	9 of 15	no
Ssadh	Succinic semialdehyde dehydrogenase	CG4685	ALDH5A1	15 of 15	no
stck	steamer duck	CG7954	LIMS1	14 of 15	no
sut1	sugar transporter 1	CG8714	SLC2A7	7 of 15	no
sut2	sugar transporter 2	CG17975	SLC2A7	7 of 15	no
sut3	sugar transporter 3	CG17976	SLC2A14; SLC2A3; SLC2A5; SLC2A7	6 of 15	no; no; no; no
sut4	sugar transporter 4	CG1380	SLC2A6; SLC2A8	7 of 15	no; no
svr	silver	CG4122	CPD	12 of 15	no
Syn	Synapsin	CG3985	SYN3	13 of 15	no
Syx13	Syntaxin 13	CG11278	TSNARE1	6 of 15	no
Syx16	Syntaxin 16	CG1467	STX16	13 of 15	no
Syx17	Syntaxin 17	CG7452	STX17	13 of 15	no
Syx1A	Syntaxin 1A	CG31136	STX1A	15 of 15	no
Syx5	Syntaxin 5	CG4214	STX5	14 of 15	no
Syx6	Syntaxin 6	CG7736	STX6	13 of 15	no
Syx7	Syntaxin 7	CG5081	STX7	14 of 15	no
Syx8	Syntaxin 8	CG4109	STX8	13 of 15	no
Tes	Testin	CG6522	TES	9 of 15	no
tko	technical knockout	CG7925	MRPS12	14 of 15	no
tld	tolloid	CG6868	TLL1	10 of 15	no
Tmtc3	Transmembrane O-mannosyltransferase targeting cadherins 3	CG4050	TMTC3	15 of 15	no
tok	tolkin	CG6863	BMP1; TLL1	11 of 15	no; no
Top1	Topoisomerase 1	CG6146	TOP1	13 of 15	no
Tret1-1	Trehalose transporter 1-1	CG30035	SLC2A8	11 of 15	no
Tret1-2	Trehalose transporter 1-2	CG8234	SLC2A8	15 of 15	no
tutl	turtle	CG15427	IGSF9	12 of 15	no
Ube3a	Ubiquitin protein ligase E3A	CG6190	UBE3A	14 of 15	no
unc-13	unc-13	CG2999	UNC13A	10 of 15	no
Vti1a	Vesicle transport through interaction with t-SNAREs 1a	CG3279	VTI1A	14 of 15	no
Vti1b	Vesicle transport through interaction with t-SNAREs 1b	CG44009	CCNQ	7 of 15	no
zfh2	Zn finger homeodomain 2	CG1449	ZFHX3; ZFHX4	12 of 15	no; no
zyd	zydeco	CG2893	SLC24A3	9 of 15	no
Zyx	Zyxin	CG32018	LPP	8 of 15	no
